# Supplementary material for: Stimulation of the Migration and Expansion of Adult Mouse Neural Stem Cells by the FPR2-Specific Peptide WKYMVm
Source: Life (Basel). 2021 Nov 17;11(11):1248. doi: 10.3390/life11111248 (PMC8622362; doi:10.3390/life11111248)
Supplement: Supplementary file 1 [file life-11-01248-s001.zip]

Archive with 1 entries (1 files):
- life-1451273-supplementary.pdf
